# Supplementary material for: Extracellular Vesicles from Ovarian Carcinoma Cells Display Specific Glycosignatures
Source: Biomolecules. 2015 Aug 4;5(3):1741–61. doi: 10.3390/biom5031741 (PMC4598773; doi:10.3390/biom5031741)
Supplement: Supplementary File 1 [file biomolecules-05-01741-s001.zip]

Archive with 2 entries (2 files):
- Supplementary Table S1.xlsx
- Supplementary Table S2.xlsx
