# Supplementary material for: Extracellular Vesicles from Ovarian Carcinoma Cells Display Specific Glycosignatures
Source: Biomolecules. 2015 Aug 4;5(3):1741–61. doi: 10.3390/biom5031741 (PMC4598773; doi:10.3390/biom5031741)
Supplement: Supplementary File 1 [file biomolecules-05-01741-s001.zip › Supplementary Table S1.xlsx]

## Sheet: Table S1
Table S1. Protein identification by MALDI-TOF/TOF.
Gel band	Protein hits		Nominal mass (Mr)	Protein Score	Sequence Coverage (%)	Queries Matched	Peptide (ion score)
1	1st	LG3BP_HUMAN	65289	460	27		R.YFYSR.R (10), R.VEIFYR.G (26), R.STHTLDLSR.E (8), R.RIDITLSSVK.C (14), K.AVDTWSWGER.A (61), R.SDLAVPSELALLK.A (39), R.ELSEALGQIFDSQR.G (118), K.TLQALEFHTVPFQLLAR.Y (95), K.KTLQALEFHTVPFQLLAR.Y (18), R.IYTSPTWSAFVTDSSWSAR.K (158), R.GQWGTVCDNLWDLTDASVVCR.A (124), R.YYPYQSFQTPQHPSFLFQDKR.V (23)
						13
	2nd	ACTN4_HUMAN	104788	50	10		K.EGLLLWCQR.K (28), K.LASDLLEWIR.R (14), K.DGLAFNALIHR.H (25), R.VGWEQLLTTIAR.T (50), K.GYEEWLLNEIR.R (25), R.TINEVENQILTR.D (21), R.TIPWLEDRVPQK.T (6), K.ICDQWDALGSLTHSR.R (14)
						8
2	1st	KPYM_HUMAN	57900	47	18		R.NTGIICTIGPASR.S (7), K.GADFLVTEVENGGSLGSK.K (39), R.RFDEILEASDGIMVAR.G (34), K.FGVEQDVDMVFASFIR.K (20), R.LNFSHGTHEYHAETIK.N (11), R.EAEAAIYHLQLFEELRR.L (15), R.LNFSHGTHEYHAETIKNVR.T (26)
						7
3	1st	ACTG_HUMAN	41766	447	50		K.IIAPPER.K (10), K.AGFAGDDAPR.A (34), K.IKIIAPPER.K (17), R.GYSFTTTAER.E (21), R.AVFPSIVGRPR.H (45), K.QEYDESGPSIVHR.K (51), K.IWHHTFYNELR.V (62), K.SYELPDGQVITIGNER.F (117), M.EEEIAALVIDNGSGMCK.A (1), R.VAPEEHPVLLTEAPLNPK.A (73), K.DLYANTVLSGGTTMYPGIADR.M (146), K.DLYANTVLSGGTTMYPGIADR.M (4), R.KDLYANTVLSGGTTMYPGIADR.M (6), K.LCYVALDFEQEMATAASSSSLEK.S (75), R.TTGIVMDSGDGVTHTVPIYEGYALPHAILR.L (7…
						15
	2nd	ACTC_HUMAN ACTS_HUMAN	41992 42024	166	19	7	K.IIAPPER.K (10), K.AGFAGDDAPR.A (34), K.IKIIAPPER.K (17), R.AVFPSIVGRPR.H (45), K.IWHHTFYNELR.V (62), K.SYELPDGQVITIGNER.F (117), K.YPIEHGIITNWDDMEKIWHHTFYNELR.V (22)
4	1st	G3P_HUMAN	36030	157	52	16	K.LTGMAFR.V (3), K.VGVNGFGR.I (16), R.GALQNIIPASTGAAK.A (12), R.VPTANVSVVDLTCR.L (27), K.LVINGNPITIFQER.D (22), K.VIPELNGKLTGMAFR.V (48), K.VIPELNGKLTGMAFR.V (4) R.DGRGALQNIIPASTGAAK.A (21), K.LISWYDNEFGYSNR.V (109), K.IISNASCTTNCLAPLAK.V (2), K.LVINGNPITIFQERDPSK.I (43), K.AENGKLVINGNPITIFQER.D (31), R.VIISAPSADAPMFVMGVNHEK.Y (31), K.WGDAGAEYVVESTGVFTTMEK.A (3), K.AENGKLVINGNPITIFQERDPSK.I (14),…
						16
	2nd	EZRI_HUMAN MOES_HUMAN RADI_HUMAN	69370 67778 68521	69	3	3	K.IGFPWSEIR.N (19), K.APDFVFYAPR.L (51), K.KAPDFVFYAPR.L (45)
5	1st	VIME_HUMAN	53619	415	48	21	K.FADLSEAANR.N (47), R.FANYIDKVR.F (35), K.ILLAELEQLK.G (9), R.LGDLYEEEMR.E (38), K.MALDIEIATYR.K (22), K.NLQEAEEWYK.S (30), R.SLYASSPGGVYATR.S (54), R.TYSLGSALRPSTSR.S (1), K.ILLAELEQLKGQGK.S (36), R.ISLPLPNFSSLNLR.E (81), R.TNEKVELQELNDR.F (34), R.KVESLQEEIAFLKK.L (36), R.VEVERDNLAEDIMR.L (37), R.LQDEIQNMKEEMAR.H (73), K.FADLSEAANRNNDALR.Q (36), R.LGDLYEEEMRELRR.Q (0), R.ETNLDSLPLVDTHSKR.T (54)…
6	1st	K2C8_HUMAN	53671	84	21	12	K.WSLLQQQK.T (17), K.FASFIDKVR.F (14), K.LSELEAALQR.A (24), K.LALDIEIATYR.K (17), R.ASLEAAIADAEQR.G (31), K.LALDIEIATYRK.L (10), R.LEGLTDEINFLR.Q (56), K.DVDEAYMNKVELESR.L (45), R.SNMDNMFESYINNLR.R (37), R.ASLEAAIADAEQRGELAIK.D (24), R.SNMDNMFESYINNLRR.Q (17), R.ASLEAAIADAEQRGELAIKDANAK.L (3)
	2nd	TBA1B_HUMAN	50120	74	22	7	R.LISQIVSSITASLR.F (24), R.AVFVDLEPTVIDEVR.T (38), R.IHFPLATYAPVISAEK.A (51), R.AVCMLSNTTAIAEAWAR.L (16), R.AFVHWYVGEGMEEGEFSEAR.E (16), R.QLFHPEQLITGKEDAANNYAR.G (2), R.QLFHPEQLITGKEDAANNYAR.G (20)
	3rd	TBB4A_HUMAN TBB4B_HUMAN	49554 49799	54	18	6	R.YLTVAAVFR.G (30), K.LAVNMVPFPR.L (22), R.ISEQFTAMFR.R (11), R.AVLVDLEPGTMDSVR.S (18), R.LHFFMPGFAPLTSR.G (47), R.SGPFGQIFRPDNFVFGQSGAGNNWAK.G (3)
