# Supplementary material for: Extracellular Vesicles from Ovarian Carcinoma Cells Display Specific Glycosignatures
Source: Biomolecules. 2015 Aug 4;5(3):1741–61. doi: 10.3390/biom5031741 (PMC4598773; doi:10.3390/biom5031741)
Supplement: Supplementary File 1 [file biomolecules-05-01741-s001.zip › Supplementary Table S2.xlsx]

## Sheet: Table S2
Table S2. UniProtKB results for the proteins identified by MALDI-TOF/TOF.
Gel Band	Entry name	Protein names	Gene names	Gene ontology (cellular component)	Gene ontology (molecular function)	Gene ontology (biological process)
1	LG3BP_HUMAN	Galectin-3-binding protein (Basement membrane autoantigen p105) (Lectin galactoside-binding soluble 3-binding protein) (Mac-2-binding protein) (MAC2BP) (Mac-2 BP) (Tumor-associated antigen 90K)	LGALS3BP M2BP	blood microparticle [GO:0072562]; extracellular exosome [GO:0070062]; extracellular space [GO:0005615]; membrane [GO:0016020]; proteinaceous extracellular matrix [GO:0005578]	scavenger receptor activity [GO:0005044]	cell adhesion [GO:0007155]; cellular defense response [GO:0006968]; receptor-mediated endocytosis [GO:0006898]; signal transduction [GO:0007165]
	ACTN4_HUMAN	Alpha-actinin-4 (Non-muscle alpha-actinin 4)	ACTN4	cell-cell junction [GO:0005911]; cortical cytoskeleton [GO:0030863]; cytoplasm [GO:0005737]; extracellular exosome [GO:0070062]; extracellular region [GO:0005576]; extracellular space [GO:0005615]; focal adhesion [GO:0005925]; neuron projection [GO:0043005]; nucleus [GO:0005634]; perinuclear region of cytoplasm [GO:0048471]; platelet alpha granule lumen [GO:0031093]; protein complex [GO:0043234];…	actin binding [GO:0003779]; actin filament binding [GO:0051015]; calcium ion binding [GO:0005509]; integrin binding [GO:0005178]; ligand-dependent nuclear receptor transcription coactivator activity [GO:0030374]; nuclear hormone receptor binding [GO:0035257]; nucleoside binding [GO:0001882]; poly(A) RNA binding [GO:0044822]; protein homodimerization activity [GO:0042803]; retinoic acid receptor b…	actin filament bundle assembly [GO:0051017]; blood coagulation [GO:0007596]; negative regulation of cellular component movement [GO:0051271]; peroxisome proliferator activated receptor signaling pathway [GO:0035357]; platelet activation [GO:0030168]; platelet degranulation [GO:0002576]; positive regulation of cellular component movement [GO:0051272]; positive regulation of pinocytosis [GO:0048549…
2	KPYM_HUMAN	Pyruvate kinase PKM (EC 2.7.1.40) (Cytosolic thyroid hormone-binding protein) (CTHBP) (Opa-interacting protein 3) (OIP-3) (Pyruvate kinase 2/3) (Pyruvate kinase muscle isozyme) (Thyroid hormone-binding protein 1) (THBP1) (Tumor M2-PK) (p58)	PKM OIP3 PK2 PK3 PKM2	cilium [GO:0005929]; cytoplasm [GO:0005737]; cytosol [GO:0005829]; extracellular exosome [GO:0070062]; extracellular matrix [GO:0031012]; mitochondrion [GO:0005739]; nucleus [GO:0005634]; plasma membrane [GO:0005886]; vesicle [GO:0031982]	ATP binding [GO:0005524]; magnesium ion binding [GO:0000287]; MHC class II protein complex binding [GO:0023026]; poly(A) RNA binding [GO:0044822]; potassium ion binding [GO:0030955]; pyruvate kinase activity [GO:0004743]	canonical glycolysis [GO:0061621]; carbohydrate metabolic process [GO:0005975]; glucose metabolic process [GO:0006006]; programmed cell death [GO:0012501]; small molecule metabolic process [GO:0044281]
3	ACTG_HUMAN	Actin, cytoplasmic 2 (Gamma-actin) [Cleaved into: Actin, cytoplasmic 2, N-terminally processed]	ACTG1 ACTG	blood microparticle [GO:0072562]; cytoskeleton [GO:0005856]; cytosol [GO:0005829]; extracellular exosome [GO:0070062]; extracellular space [GO:0005615]; filamentous actin [GO:0031941]; membrane [GO:0016020]; myofibril [GO:0030016]; nucleus [GO:0005634]; plasma membrane [GO:0005886]	ATP binding [GO:0005524]; identical protein binding [GO:0042802]; structural constituent of cytoskeleton [GO:0005200]; ubiquitin protein ligase binding [GO:0031625]	adherens junction organization [GO:0034332]; axon guidance [GO:0007411]; cell-cell junction organization [GO:0045216]; cell junction assembly [GO:0034329]; ephrin receptor signaling pathway [GO:0048013]; Fc-gamma receptor signaling pathway involved in phagocytosis [GO:0038096]; innate immune response [GO:0045087]; membrane organization [GO:0061024]; movement of cell or subcellular component [GO:0…
	ACTC_HUMAN	Actin, alpha cardiac muscle 1 (Alpha-cardiac actin)	ACTC1 ACTC	actin filament [GO:0005884]; actomyosin, actin portion [GO:0042643]; blood microparticle [GO:0072562]; cytoplasm [GO:0005737]; cytosol [GO:0005829]; extracellular exosome [GO:0070062]; extracellular space [GO:0005615]; focal adhesion [GO:0005925]; I band [GO:0031674]; membrane [GO:0016020]; sarcomere [GO:0030017]	ATPase activity [GO:0016887]; ATP binding [GO:0005524]; myosin binding [GO:0017022]	actin filament-based movement [GO:0030048]; actin-myosin filament sliding [GO:0033275]; actomyosin structure organization [GO:0031032]; apoptotic process [GO:0006915]; cardiac muscle contraction [GO:0060048]; cardiac muscle tissue morphogenesis [GO:0055008]; cardiac myofibril assembly [GO:0055003]; heart contraction [GO:0060047]; metabolic process [GO:0008152]; muscle filament sliding [GO:0030049…
	ACTS_HUMAN	Actin, alpha skeletal muscle (Alpha-actin-1)	ACTA1 ACTA	actin cytoskeleton [GO:0015629]; actin filament [GO:0005884]; blood microparticle [GO:0072562]; cytosol [GO:0005829]; extracellular exosome [GO:0070062]; extracellular space [GO:0005615]; sarcolemma [GO:0042383]; sarcomere [GO:0030017]; stress fiber [GO:0001725]; striated muscle thin filament [GO:0005865]	ADP binding [GO:0043531]; ATP binding [GO:0005524]; myosin binding [GO:0017022]; structural constituent of cytoskeleton [GO:0005200]; vinculin binding [GO:0017166]	cell growth [GO:0016049]; muscle contraction [GO:0006936]; muscle filament sliding [GO:0030049]; response to extracellular stimulus [GO:0009991]; response to lithium ion [GO:0010226]; response to mechanical stimulus [GO:0009612]; response to steroid hormone [GO:0048545]; sarcomere organization [GO:0045214]; skeletal muscle fiber adaptation [GO:0043503]; skeletal muscle fiber development [GO:00487…
4	G3P_HUMAN	Glyceraldehyde-3-phosphate dehydrogenase (GAPDH) (EC 1.2.1.12) (Peptidyl-cysteine S-nitrosylase GAPDH) (EC 2.6.99.-)	GAPDH GAPD CDABP0047 OK/SW-cl.12	cytoplasm [GO:0005737]; cytosol [GO:0005829]; extracellular exosome [GO:0070062]; GAIT complex [GO:0097452]; intracellular membrane-bounded organelle [GO:0043231]; lipid particle [GO:0005811]; membrane [GO:0016020]; microtubule cytoskeleton [GO:0015630]; nuclear membrane [GO:0031965]; nucleus [GO:0005634]; perinuclear region of cytoplasm [GO:0048471]; plasma membrane [GO:0005886]; ribonucleoprote…	glyceraldehyde-3-phosphate dehydrogenase (NAD+) (phosphorylating) activity [GO:0004365]; identical protein binding [GO:0042802]; microtubule binding [GO:0008017]; NAD binding [GO:0051287]; NADP binding [GO:0050661]; peptidyl-cysteine S-nitrosylase activity [GO:0035605]	canonical glycolysis [GO:0061621]; carbohydrate metabolic process [GO:0005975]; cellular response to interferon-gamma [GO:0071346]; gluconeogenesis [GO:0006094]; glucose metabolic process [GO:0006006]; microtubule cytoskeleton organization [GO:0000226]; negative regulation of translation [GO:0017148]; neuron apoptotic process [GO:0051402]; peptidyl-cysteine S-trans-nitrosylation [GO:0035606]; pro…
	EZRI_HUMAN	Ezrin (Cytovillin) (Villin-2) (p81)	EZR VIL2	actin cytoskeleton [GO:0015629]; actin filament [GO:0005884]; apical part of cell [GO:0045177]; apical plasma membrane [GO:0016324]; astrocyte projection [GO:0097449]; basolateral plasma membrane [GO:0016323]; brush border [GO:0005903]; cell body [GO:0044297]; cell periphery [GO:0071944]; cell tip [GO:0051286]; ciliary basal body [GO:0036064]; cortical cytoskeleton [GO:0030863]; cytoplasm [GO:000…	actin filament binding [GO:0051015]; cell adhesion molecule binding [GO:0050839]; poly(A) RNA binding [GO:0044822]	actin cytoskeleton reorganization [GO:0031532]; actin filament bundle assembly [GO:0051017]; axon guidance [GO:0007411]; cytoskeletal anchoring at plasma membrane [GO:0007016]; establishment of endothelial barrier [GO:0061028]; establishment or maintenance of apical/basal cell polarity [GO:0035088]; filopodium assembly [GO:0046847]; leukocyte cell-cell adhesion [GO:0007159]; membrane to membrane …
	MOES_HUMAN	Moesin (Membrane-organizing extension spike protein)	MSN	apical part of cell [GO:0045177]; apical plasma membrane [GO:0016324]; basolateral plasma membrane [GO:0016323]; blood microparticle [GO:0072562]; cell periphery [GO:0071944]; cytoplasm [GO:0005737]; cytoskeleton [GO:0005856]; extracellular exosome [GO:0070062]; extracellular space [GO:0005615]; extrinsic component of membrane [GO:0019898]; filopodium [GO:0030175]; focal adhesion [GO:0005925]; mi…	cell adhesion molecule binding [GO:0050839]; double-stranded RNA binding [GO:0003725]; protein kinase binding [GO:0019901]; receptor binding [GO:0005102]; structural constituent of cytoskeleton [GO:0005200]	establishment of endothelial barrier [GO:0061028]; leukocyte cell-cell adhesion [GO:0007159]; leukocyte migration [GO:0050900]; membrane to membrane docking [GO:0022614]; movement of cell or subcellular component [GO:0006928]; positive regulation of gene expression [GO:0010628]; regulation of lymphocyte migration [GO:2000401]
	RADI_HUMAN	Radixin	RDX	apical part of cell [GO:0045177]; cell periphery [GO:0071944]; cell tip [GO:0051286]; cleavage furrow [GO:0032154]; cytoplasm [GO:0005737]; cytoskeleton [GO:0005856]; extracellular exosome [GO:0070062]; extracellular space [GO:0005615]; extrinsic component of membrane [GO:0019898]; filopodium [GO:0030175]; focal adhesion [GO:0005925]; lamellipodium [GO:0030027]; plasma membrane [GO:0005886]; ruff…	poly(A) RNA binding [GO:0044822]	actin filament capping [GO:0051693]; apical protein localization [GO:0045176]; establishment of endothelial barrier [GO:0061028]; microvillus assembly [GO:0030033]; positive regulation of gene expression [GO:0010628]
5	VIME_HUMAN	Vimentin	VIM	cell leading edge [GO:0031252]; cytoplasm [GO:0005737]; cytoskeleton [GO:0005856]; cytosol [GO:0005829]; extracellular exosome [GO:0070062]; focal adhesion [GO:0005925]; intermediate filament [GO:0005882]; intermediate filament cytoskeleton [GO:0045111]; neuron projection [GO:0043005]; peroxisome [GO:0005777]; plasma membrane [GO:0005886]	double-stranded RNA binding [GO:0003725]; glycoprotein binding [GO:0001948]; identical protein binding [GO:0042802]; keratin filament binding [GO:1990254]; protein C-terminus binding [GO:0008022]; scaffold protein binding [GO:0097110]; structural constituent of cytoskeleton [GO:0005200]; structural constituent of eye lens [GO:0005212]	apoptotic process [GO:0006915]; astrocyte development [GO:0014002]; Bergmann glial cell differentiation [GO:0060020]; cellular component disassembly involved in execution phase of apoptosis [GO:0006921]; intermediate filament organization [GO:0045109]; lens fiber cell development [GO:0070307]; movement of cell or subcellular component [GO:0006928]; muscle filament sliding [GO:0030049]; negative r…
6	K2C8_HUMAN	Keratin, type II cytoskeletal 8 (Cytokeratin-8) (CK-8) (Keratin-8) (K8) (Type-II keratin Kb8)	KRT8 CYK8	cell-cell junction [GO:0005911]; costamere [GO:0043034]; cytoplasm [GO:0005737]; dystrophin-associated glycoprotein complex [GO:0016010]; extracellular exosome [GO:0070062]; intermediate filament [GO:0005882]; intermediate filament cytoskeleton [GO:0045111]; keratin filament [GO:0045095]; nuclear matrix [GO:0016363]; nucleoplasm [GO:0005654]; nucleus [GO:0005634]; sarcolemma [GO:0042383]; Z disc …	scaffold protein binding [GO:0097110]; structural molecule activity [GO:0005198]	cell differentiation involved in embryonic placenta development [GO:0060706]; extrinsic apoptotic signaling pathway [GO:0097191]; hepatocyte apoptotic process [GO:0097284]; response to hydrostatic pressure [GO:0051599]; response to other organism [GO:0051707]; sarcomere organization [GO:0045214]; tumor necrosis factor-mediated signaling pathway [GO:0033209]; viral process [GO:0016032]
	TBA1B_HUMAN	Tubulin alpha-1B chain (Alpha-tubulin ubiquitous) (Tubulin K-alpha-1) (Tubulin alpha-ubiquitous chain)	TUBA1B	cytoplasmic microtubule [GO:0005881]; extracellular exosome [GO:0070062]; microtubule [GO:0005874]	double-stranded RNA binding [GO:0003725]; GTPase activity [GO:0003924]; GTP binding [GO:0005525]; structural constituent of cytoskeleton [GO:0005200]; structural molecule activity [GO:0005198]; ubiquitin protein ligase binding [GO:0031625]	'de novo' posttranslational protein folding [GO:0051084]; cell division [GO:0051301]; cellular protein metabolic process [GO:0044267]; cellular response to interleukin-4 [GO:0071353]; cytoskeleton-dependent intracellular transport [GO:0030705]; microtubule-based process [GO:0007017]; microtubule cytoskeleton organization [GO:0000226]; protein folding [GO:0006457]; protein polymerization [GO:00512…
	TBB4A_HUMAN	Tubulin beta-4A chain (Tubulin 5 beta) (Tubulin beta-4 chain)	TUBB4A TUBB4 TUBB5	cilium [GO:0005929]; cytosol [GO:0005829]; extracellular exosome [GO:0070062]; internode region of axon [GO:0033269]; microtubule [GO:0005874]; myelin sheath [GO:0043209]; neuronal cell body [GO:0043025]; nucleus [GO:0005634]	GTPase activity [GO:0003924]; GTP binding [GO:0005525]; structural constituent of cytoskeleton [GO:0005200]	'de novo' posttranslational protein folding [GO:0051084]; cellular protein metabolic process [GO:0044267]; G2/M transition of mitotic cell cycle [GO:0000086]; microtubule-based process [GO:0007017]; mitotic cell cycle [GO:0000278]; organelle organization [GO:0006996]; protein folding [GO:0006457]; protein polymerization [GO:0051258]
	TBB4B_HUMAN	Tubulin beta-4B chain (Tubulin beta-2 chain) (Tubulin beta-2C chain)	TUBB4B TUBB2C	cytoskeleton [GO:0005856]; cytosol [GO:0005829]; extracellular exosome [GO:0070062]; microtubule [GO:0005874]; nucleus [GO:0005634]; vesicle [GO:0031982]	double-stranded RNA binding [GO:0003725]; GTPase activity [GO:0003924]; GTP binding [GO:0005525]; MHC class I protein binding [GO:0042288]; structural constituent of cytoskeleton [GO:0005200]; unfolded protein binding [GO:0051082]	'de novo' posttranslational protein folding [GO:0051084]; cellular protein metabolic process [GO:0044267]; G2/M transition of mitotic cell cycle [GO:0000086]; mitotic cell cycle [GO:0000278]; movement of cell or subcellular component [GO:0006928]; natural killer cell mediated cytotoxicity [GO:0042267]; organelle organization [GO:0006996]; protein folding [GO:0006457]; protein polymerization [GO:0…
